# Supplementary material for: Biomimetic Oil-in-Water Nanoemulsions as a Suitable Drug Delivery System to Target Inflamed Endothelial Cells
Source: Nanomaterials (Basel). 2024 Jul 31;14(15):1286. doi: 10.3390/nano14151286 (PMC11314564; doi:10.3390/nano14151286)
Supplement: Supplementary file 1 [file nanomaterials-14-01286-s001.zip]

Archive with 1 entries (1 files):
- nanomaterials-3079991-supplementary.pdf
